# Supplementary material for: In Vitro Anticancer Activity and Mechanism of Action of an Aziridinyl Galactopyranoside
Source: Biomedicines. 2021 Dec 25;10(1):41. doi: 10.3390/biomedicines10010041 (PMC8773213; doi:10.3390/biomedicines10010041)
Supplement: Supplementary file 1 [file biomedicines-10-00041-s001.zip]

Archive with 1 entries (1 files):
- biomedicines-1492808-supplementary.pdf
